# Supplementary material for: Reduced dengue incidence during the COVID-19 movement restrictions in Sri Lanka from March 2020 to April 2021
Source: BMC Public Health. 2022 Feb 24;22:388. doi: 10.1186/s12889-022-12726-8 (PMC8866919; doi:10.1186/s12889-022-12726-8)
Supplement: Supplementary file 1 — Additional file 1: Supplemenatry Table S1. Monthly predicted and actual numbers of dengue cases in Sri Lanka during the period March 2020 to April 2021. [file 12889_2022_12726_MOESM1_ESM.xlsx]

## Sheet: S1
Supplemenatry Table S1: Monthly predicted and actual numbers of dengue cases in Sri Lanka during the period March 2020 to April 2021
		Dengue Cases
	Month	Actual	Predicted	Percent reduction
	2020 March	1683	4380	62
	2020 April	511	3560	86
	2020 May	1548	4062	62
	2020 June	2252	5584	60
	2020 July	2288	8171	72
	2020 August	1559	5962	74
	2020 September	1214	3886	69
	2020 October	1030	4490	77
	2020 November	781	7307	89
	2020 December	1320	10124	87
	2021 January	1516	9601	84
	2021 February	1834	5896	69
	2021 March	1735	5049	66
	2021 April	1823	4097	56
		21094	82169	74
