# Supplementary material for: Reduced dengue incidence during the COVID-19 movement restrictions in Sri Lanka from March 2020 to April 2021
Source: BMC Public Health. 2022 Feb 24;22:388. doi: 10.1186/s12889-022-12726-8 (PMC8866919; doi:10.1186/s12889-022-12726-8)
Supplement: Supplementary file 2 — Additional file 2: Supplementary Table S2. Actual and predicted numbers of dengue cases in each of the 25 districts from March 2020 to April 2021. [file 12889_2022_12726_MOESM2_ESM.xlsx]

## Sheet: S2
Supplementary Table S2. Actual and predicted numbers of dengue cases in each of the 25 districts from March 2020 to April 2021
District	Dengue Cases
	Actual	Predicted	Percent reduction
Colombo	2806	12534	78
Gampaha	1686	8133	79
Kalutara	1359	5502	75
Kandy	2721	6088	55
Matale	242	2071	88
Nuwara Eliya	84	496	83
Galle	865	5045	83
Hambantota	254	1021	75
Matara	338	1905	82
Jaffna	700	6202	89
Kilinochchi	60	580	90
Mannar	40	352	89
Vavuniya	68	1228	94
Mulativu	20	240	92
Batticaloa	4741	5748	18
Ampara	516	4281	88
Trincomalee	354	6533	95
Kurunegala	776	1849	58
Puttalam	358	1081	67
Apura	217	1369	84
Polonnaruwa	118	1605	93
Badulla	244	1834	87
Moneragala	44	439	90
Ratnapura	1730	4023	57
Kegalle	753	2010	63
Total for Sri Lanka	21094	82169	74
