# Supplementary material for: Reduced dengue incidence during the COVID-19 movement restrictions in Sri Lanka from March 2020 to April 2021
Source: BMC Public Health. 2022 Feb 24;22:388. doi: 10.1186/s12889-022-12726-8 (PMC8866919; doi:10.1186/s12889-022-12726-8)
Supplement: Supplementary file 3 — Additional file 3: Supplementary Table S3. Monthly predicted and actual number of dengue cases in each district from March 2020 to April 2021. [file 12889_2022_12726_MOESM3_ESM.xlsx]

## Sheet: S3
Supplementary Table S3. Monthly predicted and actual number of dengue cases in each district from March 2020 to April 2021
	Month	Colombo		Gampaha		Kalutara		Kandy		Matale		N Eliya		Galle		Hambantota		Matara		Jaffna		Kilinochchi		Mannar		Vavuniya		Mulativu		Batticaloa		Ampara		Trincomalee		Kurunegala		Puttalam		Apura		Polonnaruwa		Badulla		Moneragala		Ratnapura
		Actual	Predicted	Actual	Predicted	Actual	Predicted	Actual	Predicted	Actual	Predicted	Actual	Predicted	Actual	Predicted	Actual	Predicted	Actual	Predicted	Actual	Predicted	Actual	Predicted	Actual	Predicted	Actual	Predicted	Actual	Predicted	Actual	Predicted	Actual	Predicted	Actual	Predicted	Actual	Predicted	Actual	Predicted	Actual	Predicted	Actual	Predicted	Actual	Predicted	Actual	Predicted	Actual	Predicted
	2020-03-01	235	621	128	348	112	271	114	218	44	97	16	21	63	198	24	71	21	87	154	360	8	25	2	15	15	73	2	11	222	551	78	266	143	545	55	16	36	50	44	72	23	68	33	82	0	1	69	221
	2020-04-01	30	476	36	299	46	224	36	180	9	49	1	16	41	188	6	52	6	78	38	188	1	24	1	11	5	44	1	5	86	467	33	186	40	453	7	92	5	37	8	54	2	66	9	70	0	8	47	205
	2020-05-01	189	644	95	383	111	298	230	275	23	77	2	25	233	347	11	35	21	75	112	161	1	24	1	11	4	44	1	9	84	418	17	164	33	314	18	123	24	50	9	54	7	68	15	60	0	2	223	284
	2020-06-01	294	939	188	722	250	456	449	359	25	119	11	31	149	521	15	58	27	105	58	190	11	29	3	7	4	79	2	8	69	352	27	157	13	293	62	170	21	76	26	81	20	94	30	128	0	77	398	371
	2020-07-01	324	1525	175	1258	177	743	595	562	36	157	14	65	101	683	24	108	39	253	51	254	6	37	8	4	7	76	2	19	78	294	18	165	17	297	57	252	24	120	19	123	10	149	23	188	0	112	381	510
	2020-08-01	231	1138	216	884	101	530	406	509	19	136	9	39	60	475	17	66	17	222	26	198	3	29	3	4	2	72	3	17	40	167	25	139	5	136	69	170	35	61	9	104	4	97	21	139	0	54	174	375
	2020-09-01	192	656	177	518	82	314	275	483	15	80	8	27	67	249	12	45	15	133	55	195	1	31	1	3	1	51	1	5	48	104	43	112	3	93	30	81	10	50	12	59	7	72	14	107	0	28	90	245
	2020-10-01	151	795	45	425	37	320	205	663	14	155	1	35	27	240	10	52	27	131	52	328	3	29	0	18	0	66	0	14	236	148	33	123	5	88	34	77	13	65	11	68	12	92	12	164	0	36	65	214
	2020-11-01	59	1211	53	693	33	476	124	837	14	333	0	41	17	436	6	75	17	139	21	724	5	77	0	28	2	174	1	20	276	72	14	358	5	259	11	159	11	142	6	145	3	160	17	228	0	36	47	304
	2020-12-01	92	1573	52	891	52	544	45	781	10	363	1	56	13	465	9	88	8	155	39	1318	1	99	3	99	1	196	4	27	840	598	12	653	8	786	31	174	14	150	10	174	5	181	30	225	0	41	18	297
	2021-01-01	106	1263	74	699	70	486	50	526	11	217	4	63	17	465	15	119	25	205	32	1144	7	63	3	94	3	115	2	58	895	742	28	890	9	1064	55	211	37	133	10	174	2	175	13	196	5	31	24	295
	2021-02-01	162	704	115	397	62	305	49	287	5	119	2	33	16	278	24	99	24	135	28	537	9	44	4	30	9	86	1	28	1070	679	42	471	29	752	51	136	35	70	10	115	4	149	3	92	7	7	49	231
	2021-03-01	366	555	160	331	108	294	49	220	12	112	6	24	16	248	34	86	31	100	23	398	0	36	6	15	8	94	0	14	493	622	62	350	29	787	126	104	37	43	16	82	10	116	7	81	13	0	73	242
	2021-04-01	375	434	172	285	118	241	94	188	5	57	9	20	45	252	47	67	60	87	11	207	4	33	5	13	7	58	0	5	304	534	84	247	15	666	170	84	56	34	27	64	9	118	17	74	19	6	72	229
	P value	0.0001221		0.0001221		0.0001221		0.0008545		0.0001221		0.0001221		0.0001221		0.0001221		0.0001221		0.0001221		0.0001221		0.0008545		0.0001221		0.0001221		0.3258		0.0001221		0.0001221		0.005249		0.0006104		0.0001221		0.0001221		0.0001221		0.008545		0.0002441
	Legend to Table S3. Probability (P) was determined by the Wilcoxon signed rank test
[truncated: 2 more columns]
